# Supplementary material for: Integrating Deep Learning and Transcriptomics to Assess Livestock Aggression: A Scoping Review
Source: Biology (Basel). 2025 Jun 26;14(7):771. doi: 10.3390/biology14070771 (PMC12292561; doi:10.3390/biology14070771)
Supplement: Supplementary file 1 [file biology-14-00771-s001.zip]

Archive with 1 entries (1 files):
- biology-3707545-supplementary.xlsx
