# Supplementary material for: Integrating Deep Learning and Transcriptomics to Assess Livestock Aggression: A Scoping Review
Source: Biology (Basel). 2025 Jun 26;14(7):771. doi: 10.3390/biology14070771 (PMC12292561; doi:10.3390/biology14070771)
Supplement: Supplementary file 1 [file biology-14-00771-s001.zip › biology-3707545-supplementary.xlsx]

## Sheet: Table S1
Table S1. List of articles on DeepLearning based livestock behavior analysis before final screening.
Title	DOI	Species	Year
Dairy Cow Rumination Detection: A Deep Learning Approach	10.1007/978-3-030-65810-6_7	Cattle	2020
Negative Affective State Vocalization Analysis of Dairy Cattle Using 3D MFCC Features with CNN-LSTM Model on an Edge Device	10.1007/978-3-031-74440-2_4	Cattle	2025
A study on estrus detection of cattle combining video image and sensor information	10.1007/978-981-13-0869-7_30	Cattle	2018
Utilizing Behavioral Features for Predicting Calving Time	10.1007/978-981-96-1531-5_15	Cattle	2025
From Vision to Vocabulary: A Multimodal Approach to Detect and Track Black Cattle Behaviors	10.1007/978-981-96-1531-5_17	Cattle	2025
Classification of Vocalization Recordings of Laying Hens and Cattle Using Convolutional Neural Network Models	10.1007/s42853-021-00101-1	Cattle	2021
Multi-camera fusion and bird-eye view location mapping for deep learning-based cattle behavior monitoring	10.1016/j.aiia.2025.06.001	Cattle	2025
A machine vision system to predict individual cow feed intake of different feeds in a cowshed.	10.1016/j.animal.2021.100432.	Cattle	2021
Feed intake in housed dairy cows: validation of a three-dimensional camera−based feed intake measurement system	10.1016/j.animal.2024.101178	Cattle	2024
IMTFF-Networks: A deep learning model for cattle behavior classification integrating multimodal time-frequency features	10.1016/j.applanim.2025.106627	Cattle	2025
AI-Powered Cow Detection in Complex Farm Environments	10.1016/j.atech.2025.100770	Cattle	2025
The automatic detection of dairy cow feeding and standing behaviours in free-stall barns by a computer vision-based system	10.1016/j.biosystemseng.2015.02.012	Cattle	2015
Image analysis for individual identification and feeding behaviour monitoring of dairy cows based on Convolutional Neural Networks (CNN)	10.1016/j.biosystemseng.2020.07.019	Cattle	2020
Determining the onset of heat stress in a dairy herd based on automated behaviour recognition	10.1016/j.biosystemseng.2023.01.009	Cattle	2023
Beef cattle abnormal behaviour recognition based on dual-branch frequency channel temporal excitation and aggregation	10.1016/j.biosystemseng.2024.03.006	Cattle	2024
Computer vision system for measuring individual cow feed intake using RGB-D camera and deep learning algorithms	10.1016/j.compag.2020.105345	Cattle	2020
Deep learning-based hierarchical cattle behavior recognition with spatio-temporal information	10.1016/j.compag.2020.105627	Cattle	2020
Deep learning-based cattle behaviour classification using joint time-frequency data representation	10.1016/j.compag.2021.106241	Cattle	2021
Behaviour recognition of pigs and cattle: Journey from computer vision to deep learning	10.1016/j.compag.2021.106255	Cattle	2021
C3D-ConvLSTM based cow behaviour classification using video data for precision livestock farming	10.1016/j.compag.2021.106650	Cattle	2021
Cattle body detection based on YOLOv5-ASFF for precision livestock farming	10.1016/j.compag.2022.107579	Cattle	2022
Deep learning-based multi-cattle tracking in crowded livestock farming using video	10.1016/j.compag.2023.108044	Cattle	2023
Leveraging computer vision-based pose estimation technique in dairy cows for objective mobility analysis and scoring system	10.1016/j.compag.2023.108573	Cattle	2023
Non-contact respiration rate measurement of multiple cows in a free-stall barn using computer vision methods	10.1016/j.compag.2024.108678	Cattle	2024
Optimized BottleNet Transformer model with Graph Sampling and Counterfactual Attention for cow individual identification	10.1016/j.compag.2024.108703	Cattle	2024
Utilization of deep learning models to predict calving time in dairy cattle from tail acceleration data	10.1016/j.compag.2024.109253	Cattle	2024
On-barn cattle facial recognition using deep transfer learning and data augmentation	10.1016/j.compag.2024.109306	Cattle	2024
A multimodal classification method: Cow behavior pattern classification with improved EdgeNeXt using an inertial measurement unit	10.1016/j.compag.2024.109453	Cattle	2024
Cattle behavior recognition from accelerometer data: Leveraging in-situ cross-device model learning	10.1016/j.compag.2024.109546	Cattle	2024
Universal bovine identification via depth data and deep metric learning	10.1016/j.compag.2024.109657	Cattle	2024
CattlePartNet: An identification approach for key region of body size and its application on body measurement of beef cattle	10.1016/j.compag.2025.110013	Cattle	2025
ASGP-IDet: Temporal behaviour localisation of beef cattle in untrimmed surveillance videos	10.1016/j.compag.2025.110059	Cattle	2025
Utilizing farm knowledge for indoor precision livestock farming: Time-domain adaptation of cattle face recognition	10.1016/j.compag.2025.110301	Cattle	2025
A full end-to-end deep approach for detecting and classifying jaw movements from acoustic signals in grazing cattle	10.1016/j.engappai.2023.106016	Cattle	2023
IoT-enabled recurrent spatio-temporal adaptive attention of temporal convolutional transformer with continual learning for dairy farming	10.1016/j.eswa.2025.127712	Cattle	2025
Integrating Artificial Intelligence in dairy farm management − biometric facial recognition for cows	10.1016/j.inpa.2024.10.001	Cattle	2024
Decoding cow behavior patterns from accelerometer data using deep learning	10.1016/j.jveb.2024.06.005	Cattle	2024
Automated dairy cattle lameness detection utilizing the power of artificial intelligence; current status quo and future research opportunities	10.1016/j.tvjl.2024.106091	Cattle	2024
Lameness detection in dairy cattle: single predictor v. multivariate analysis of image-based posture processing and behaviour and performance sensing.	10.1017/s1751731115001457.	Cattle	2015
Cow detection and tracking system utilizing multi-feature tracking algorithm.	10.1038/s41598-023-44669-4.	Cattle	2023
Predictive modeling of cattle calving time emphasizing abnormal and normal cases by using posture analysis.	10.1038/s41598-024-83279-6.	Cattle	2023
Optimizing black cattle tracking in complex open ranch environments using YOLOv8 embedded multi-camera system	10.1038/s41598-025-91553-4	Cattle	2025
Real-time estrus detection in cattle using deep learning-based pose estimation	10.1051/bioconf/202412304009	Cattle	2024
An Integrated Approach to Dairy Farming: AI and IoT-Enabled Monitoring of Cows and Crops via a Mobile Application	10.1051/bioconf/20248205020	Cattle	2024
Validation of proximity loggers to record proximity events among beef bulls	10.1093/tas/txaf011	Cattle	2025
TinyCowNet: Memory- and Power-Minimized RNNs Implementable on Tiny Edge Devices for Lifelong Cow Behavior Distribution Estimation	10.1109/access.2022.3156278	Cattle	2022
Video-Based Analysis of Cattle Behaviors: Improved Classification Using FlowEQ Transform	10.1109/access.2024.3379277	Cattle	2024
Smart Feeding: Integrating Deep Learning into Dairy Farm Practices	10.1109/aiiot61789.2024.10579035	Cattle	2024
The Classification Of Cattle Behaviors Using Deep Learning	10.1109/icci61671.2024.10485159	Cattle	2024
Semantic Keypoint Extraction for Scanned Animals using Multi-Depth-Camera Systems	10.1109/icra48891.2023.10160307	Cattle	2023
A New Approach to Animal Behavior Classification using Recurrent Neural Networks	10.1109/iraset60544.2024.10549544	Cattle	2024
Sensor-Based Cattle Behavior Classification Using Deep Learning Approaches	10.1109/itc-cscc58803.2023.10212958	Cattle	2023
A Deep Learning-based solution to Cattle Region Extraction for Lameness Detection	10.1109/lifetech53646.2022.9754780	Cattle	2022
Comparing Deep Learning Object detection Methods for Real Time Cow Detection	10.1109/tencon58879.2023.10322403	Cattle	2023
Deep Learning-Based Cow Tail Detection and Tracking for Precision Livestock Farming	10.1109/tmech.2022.3175377	Cattle	2022
Real-Time Livestock Activity Monitoring via Fine-Tuned Faster R-CNN for Multiclass Cattle Behaviour Detection	10.1109/uemcon59035.2023.10316066	Cattle	2023
IYOLO-FAM: Improved YOLOv8 with Feature Attention Mechanism for Cow Behaviour Detection	10.1109/uemcon62879.2024.10754666	Cattle	2024
A development of content-based video summarization system using machine-learning and its application to analysis of livestock behavior	10.1117/12.2522172	Cattle	2019
Deep Learning-Based Indoor Localization Using Wireless Sensor Network: An Efficient Approach for Livestock Monitoring	10.1142/s2196888824500106	Cattle	2024
Deep learning-based classification of cattle behavior using accelerometer sensors	10.11591/ijai.v13.i1.pp524-532	Cattle	2023
A comparative study on time series data-based artificial intelligence approaches for classifying cattle feeding behavior	10.11591/ijeecs.v33.i1.pp324-332	Cattle	2024
An imaging system based on deep learning for monitoring the feeding behavior of dairy cows	10.13031/aim.201901469	Cattle	2019
Modeling Climate Change Impacts on Cattle Behavior Using Generative Artificial Intelligence: A Pathway to Adaptive Livestock Management	10.13031/aim.202400377	Cattle	2024
BIGRU-ATTENTION BASED COW BEHAVIOR CLASSIFICATION USING VIDEO DATA FOR PRECISION LIVESTOCK FARMING	10.13031/trans.14658	Cattle	2021
Multicow pose estimation based on keypoint extraction.	10.1371/journal.pone.0269259.	Cattle	2022
High-precision tracking and positioning for monitoring Holstein cattle.	10.1371/journal.pone.0302277.	Cattle	2024
Lightweight cattle pose estimation with fusion of reparameterization and an attention mechanism.	10.1371/journal.pone.0306530.	Cattle	2024
Behavior Recognition of Group-ranched Cattle from Video Sequences using Deep Learning	10.18805/ijar.b-1369	Cattle	2021
Detection of Disease in Calves using Artificial Intelligence	10.18805/ijar.bf-1760	Cattle	2024
Monitoring Livestock Health by Modeling Rumination Behavior According to Accelerometer-Based Information	10.22067/jam.2024.86082.1216	Cattle	2024
AUTOMATIC DETECTION AND TRACKING OF MOUNTING BEHAVIOR IN CATTLE USING A DEEP LEARNING-BASED INSTANCE SEGMENTATION MODEL	10.24507/ijicic.18.01.211	Cattle	2021
Assessing optimal frequency for image acquisition in computer vision systems developed to monitor feeding behavior of group-housed Holstein heifers	10.3168/jds.2022-22138	Cattle	2022
Monitoring the respiratory behavior of multiple cows based on computer vision and deep learning.	10.3168/jds.2022-22501.	Cattle	2022
Cow key point detection in indoor housing conditions with a deep learning model.	10.3168/jds.2023-23680.	Cattle	2023
Machine learning methods for genomic prediction of cow behavioral traits measured by automatic milking systems in North American Holstein cattle.	10.3168/jds.2023-24082.	Cattle	2023
V-QBA vs. QBA-How Do Video and Live Analysis Compare for Qualitative Behaviour Assessment?	10.3389/fvets.2022.832239	Cattle	2022
Study of Pose Estimation Based on Spatio-Temporal Characteristics of Cow Skeleton	10.3390/agriculture13081535	Cattle	2023
Instance segmentation with mask R-CNN applied to loose-housed dairy cows in a multi-camera setting	10.3390/ani10122402	Cattle	2020
Deep learning-based cattle vocal classification model and real-time livestock monitoring system with noise filtering	10.3390/ani11020357	Cattle	2021
One-Shot Learning with Pseudo-Labeling for Cattle Video Segmentation in Smart Livestock Farming	10.3390/ani12050558	Cattle	2022
Automated Quantification of the Behaviour of Beef Cattle Exposed to Heat Load Conditions	10.3390/ani13061125	Cattle	2023
Uncovering Patterns in Dairy Cow Behaviour: A Deep Learning Approach with Tri-Axial Accelerometer Data	10.3390/ani13111886	Cattle	2023
Multiview Monitoring of Individual Cattle Behavior Based on Action Recognition in Closed Barns Using Deep Learning	10.3390/ani13122020	Cattle	2023
Analysis of the Drinking Behavior of Beef Cattle Using Computer Vision	10.3390/ani13182984	Cattle	2023
Monitoring Cattle Ruminating Behavior Based on an Improved Keypoint Detection Model	10.3390/ani14121791	Cattle	2024
Analysis of Calving Cow Posture Recognition, Behavioral Changes, and Influencing Factors Based on Machine Vision	10.3390/ani15091201	Cattle	2025
Modelling and validation of computer vision techniques to assess heart rate, eye temperature, ear-base temperature and respiration rate in cattle	10.3390/ani9121089	Cattle	2019
Optimizing Cattle Behavior Analysis in Precision Livestock Farming: Integrating YOLOv7-E6E with AutoAugment and GridMask to Enhance Detection Accuracy	10.3390/app14093667	Cattle	2024
Cost-performance evaluation of a recognition service of livestock activity using aerial images	10.3390/rs13122318	Cattle	2021
Analysis of Cattle Social Transitional Behaviour: Attraction and Repulsion.	10.3390/s20185340.	Cattle	2020
Classifying Ingestive Behavior of Dairy Cows via Automatic Sound Recognition.	10.3390/s21155231.	Cattle	2021
Comparing State-of-the-Art Deep Learning Algorithms for the Automated Detection and Tracking of Black Cattle.	10.3390/s23010532.	Cattle	2023
Estrus Detection and Dairy Cow Identification with Cascade Deep Learning for Augmented Reality-Ready LivestockFarming.	10.3390/s23249795.	Cattle	2023
Applications of Artificial Intelligence for Heat Stress Management in Ruminant Livestock	10.3390/s24185890	Cattle	2024
Implementation of Machine Vision Methods for Cattle Detection and Activity Monitoring	10.3390/technologies13030116	Cattle	2025
Identifying Indian Cattle Behaviour Using Acoustic Biomarkers	10.5220/0012576800003654	Cattle	2024
ANALYSIS OF DAIRY COW BEHAVIORAL PATTERNS USING A COMBINATION OF IOT DATA AND SIGNAL PROCESSING TECHNIQUES	10.5593/sgem2023/6.1/s25.14	Cattle	2023
Mind the Step: An Artificial Intelligence-Based Monitoring Platform for Animal Welfare †	10.3390/s24248042	Cattle AND Sheep	2024
PigPose: A Realtime Framework for Farm Animal Pose Estimation and Tracking	10.1007/978-3-031-08333-4_17	Pig	2022
Methods and Algorithms for Intelligent Video Analytics in the Context of Solving Problems of Precision Pig Farming	10.1007/978-3-031-49435-2_16	Pig	2023
A pig behavior-tracking method based on a multi-channel high-efficiency attention mechanism	10.1016/j.agrcom.2024.100062	Pig	2024
A dataset to study group-housed sows’ individual behaviours and production responses to different short-term events	10.1016/j.anopes.2023.100039	Pig	2023
Deep learning-based sow posture classifier using colour and depth images	10.1016/j.atech.2024.100563	Pig	2024
An automatic recognition framework for sow daily behaviours based on motion and image analyses	10.1016/j.biosystemseng.2020.01.016	Pig	2020
Automatic posture change analysis of lactating sows by action localisation and tube optimisation from untrimmed depth videos	10.1016/j.biosystemseng.2020.04.005	Pig	2020
A computer vision-based method for spatial-temporal action recognition of tail-biting behaviour in group-housed pigs	10.1016/j.biosystemseng.2020.04.007	Pig	2020
Automatic recognition of feeding and foraging behaviour in pigs using deep learning	10.1016/j.biosystemseng.2020.06.013	Pig	2020
Spatiotemporal graph convolutional network for automated detection and analysis of social behaviours among pre-weaning piglets	10.1016/j.biosystemseng.2022.03.005	Pig	2022
Automated detection and quantification of contact behaviour in pigs using deep learning	10.1016/j.biosystemseng.2022.10.002	Pig	2022
Automatic detection of locomotor play in young pigs: A proof of concept	10.1016/j.biosystemseng.2023.03.006	Pig	2023
Automatic recognition of lactating sow postures from depth images by deep learning detector	10.1016/j.compag.2018.01.023	Pig	2018
Feeding behavior recognition for group-housed pigs with the Faster R-CNN	10.1016/j.compag.2018.11.002	Pig	2018
Automatically detecting pig position and posture by 2D camera imaging and deep learning	10.1016/j.compag.2020.105391	Pig	2020
A computer vision approach for recognition of the engagement of pigs with different enrichment objects	10.1016/j.compag.2020.105580	Pig	2020
Automated detection and analysis of social behaviors among preweaning piglets using key point-based spatial and temporal features	10.1016/j.compag.2021.106357	Pig	2021
Automatic scoring of postures in grouped pigs using depth image and CNN-SVM	10.1016/j.compag.2022.106746	Pig	2022
Barriers to computer vision applications in pig production facilities	10.1016/j.compag.2022.107227	Pig	2022
Social density detection for suckling piglets based on convolutional neural network combined with local outlier factor algorithm	10.1016/j.compag.2022.107423	Pig	2022
Recognition of aggressive behavior of group-housed pigs based on CNN-GRU hybrid model with spatio-temporal attention mechanism	10.1016/j.compag.2022.107606	Pig	2022
Counting piglet suckling events using deep learning-based action density estimation	10.1016/j.compag.2023.107877	Pig	2023
Recognition of fine-grained sow nursing behavior based on the SlowFast and hidden Markov models	10.1016/j.compag.2023.107938	Pig	2023
Occlusion-Resistant instance segmentation of piglets in farrowing pens using center clustering network	10.1016/j.compag.2023.107950	Pig	2023
Enhanced camera-based individual pig detection and tracking for smart pig farms	10.1016/j.compag.2023.108009	Pig	2023
Deep neural network with adaptive dual-modality fusion for temporal aggressive behavior detection of group-housed pigs	10.1016/j.compag.2024.109243	Pig	2024
Multi-behavior detection of group-housed pigs based on YOLOX and SCTS-SlowFast	10.1016/j.compag.2024.109286	Pig	2024
Characterization of social cohesion status of pre-weaning piglets based on lightweight pose estimation	10.1016/j.compag.2024.109716	Pig	2024
Pig face recognition based on improved YOLOv4 lightweight neural network	10.1016/j.inpa.2023.03.004	Pig	2023
Sound identification of abnormal pig vocalizations: Enhancing livestock welfare monitoring on smart farms	10.1016/j.ipm.2024.103770	Pig	2024
Pose estimation of sow and piglets during free farrowing using deep learning	10.1016/j.jafr.2024.101067	Pig	2024
Automated video analysis of pig activity at pen level highly correlates to human observations of behavioural activities	10.1016/j.livsci.2013.12.011	Pig	2014
Research on the lying pattern of grouped pigs using unsupervised clustering and deep learning	10.1016/j.livsci.2022.104946	Pig	2022
Automated recognition of postures and drinking behaviour for the detection of compromised health in pigs.	10.1038/s41598-020-70688-6.	Pig	2020
Estimating genetics of body dimensions and activity levels in pigs using automated pose estimation	10.1038/s41598-022-19721-4	Pig	2022
Estimation of gestating sows’ welfare status based on machine learning methods and behavioral data	10.1038/s41598-023-46925-z	Pig	2023
Detecting tail biters by monitoring pig screams in weaning pigs.	10.1038/s41598-024-55336-7.	Pig	2024
Determining the posture and location of pigs using an object detection model under different lighting conditions	10.1093/tas/txae167	Pig	2024
Video Analysis Using Deep Learning for Automated Quantification of Ear Biting in Pigs	10.1109/access.2023.3285144	Pig	2023
DIAT (Depth-Infrared Image Annotation Transfer) for training a depth-based pig-pose detector	10.1109/iros45743.2020.9340744	Pig	2020
Sow Behavior Feature Recognition Based on Deep Camera Data	10.1109/isdh64927.2024.00029	Pig	2024
Advancing Precision Pig Behavior Recognition through Real-Time Detection Transformer	10.1109/nnice61279.2024.10498479	Pig	2024
Analysis of pig posture detection in group-housed pigs using deep learning-based mask scoring instance segmentation	10.1111/asj.13975	Pig	2024
Single Pig Pose Estimation Using Cross-stage Stacked Hourglass Network	10.1117/12.2685014	Pig	2023
Livestock Recognition and Identification with Deep Convolutional Neural Networks: A Case Study of Pigs	10.1145/3594315.3594642	Pig	2023
Deep-learning-based behavioral time budgets for sows with high and low piglet mortality rates	10.13031/aim.202300833	Pig	2023
Motion-based video monitoring for early detection of livestock diseases: The case of African swine fever	10.1371/journal.pone.0183793	Pig	2017
Towards automatic farrowing monitoring-A Noisy Student approach for improving detection performance of newborn piglets.	10.1371/journal.pone.0310818.	Pig	2024
Where is the sow’s nose: RetinaNet object detector as a basis for monitoring the use of rack with nest-building material	10.3389/fanim.2022.913407	Pig	2022
Monitoring the lactation-related behaviors of sows and their piglets in farrowing crates using deep learning	10.3389/fanim.2024.1431285	Pig	2024
A workflow for automatic, high precision livestock diagnostic screening of locomotor kinematics	10.3389/fvets.2023.1111140	Pig	2023
Detection and Analysis of Sow Targets Based on Image Vision	10.3390/agriculture12010073	Pig	2022
Enhancing Animal Welfare with Interaction Recognition: A Deep Dive into Pig Interaction Using Xception Architecture and SSPD-PIR Method	10.3390/agriculture13081522	Pig	2023
RpTrack: Robust Pig Tracking with Irregular Movement Processing and Behavioral Statistics	10.3390/agriculture14071158	Pig	2024
Deep-learning-based automatic monitoring of pigs’ physico-temporal activities at different greenhouse gas concentrations	10.3390/ani11113089	Pig	2021
Evaluation of Precision Livestock Technology and Human Scoring of Nursery Pigs in a Controlled Immune Challenge Experiment	10.3390/ani13020246	Pig	2023
Efficient Aggressive Behavior Recognition of Pigs Based on Temporal Shift Module.	10.3390/ani13132078.	Pig	2023
Identifying Early-Life Behavior to Predict Mothering Ability in Swine Utilizing NUtrack System	10.3390/ani13182897	Pig	2023
DCNN for Pig Vocalization and Non-Vocalization Classification: Evaluate Model Robustness with New Data	10.3390/ani14142029	Pig	2024
Tracking and Behavior Analysis of Group-Housed Pigs Based on a Multi-Object Tracking Approach	10.3390/ani14192828	Pig	2024
Enhanced Swine Behavior Detection with YOLOs and a Mixed Efficient Layer Aggregation Network in Real Time	10.3390/ani14233375	Pig	2024
Advanced Swine Management: Infrared Imaging for Precise Localization of Reproductive Organs in Livestock Monitoring	10.3390/digital4020022	Pig	2024
Multi-Pig Part Detection and Association with a Fully-Convolutional Network.	10.3390/s19040852.	Pig	2019
Deep Learning and Machine Vision Approaches for Posture Detection of Individual Pigs	10.3390/s19173738.	Pig	2019
Long-Term Tracking of Group-Housed Livestock Using Keypoint Detection and MAP Estimation for Individual Animal Identification.	10.3390/s20133670.	Pig	2020
Panoptic Segmentation of Individual Pigs for Posture Recognition.	10.3390/s20133710.	Pig	2020
Detecting Animal Contacts-A Deep Learning-Based Pig Detection and Tracking Approach for the Quantification of Social Contacts.	10.3390/s21227512.	Pig	2021
TSML: A New Pig Behavior Recognition Method Based on Two-Stream Mutual Learning Network	10.3390/s23115092	Pig	2023
Individual Pig Identification Using Back Surface Point Clouds in 3D Vision	10.3390/s23115156	Pig	2023
Playing Behavior Classification of Group-Housed Pigs Using a Deep CNN-LSTM Network	10.3390/su142316181	Pig	2022
A Cost-Effective Pigsty Monitoring System Based on a Video Sensor	10.3837/tiis.2014.04.018	Pig	2014
Evaluation of Deep Learning Instance Segmentation models for Pig Precision Livestock Farming	10.52825/bis.v1i.59	Pig	2021
Application of a Deep Learning-Based Instance Segmentation Model for Behavior Classification of Pigs	10.5302/j.icros.2022.22.8001	Pig	2022
Deep learning algorithms to identify individual finishing pigs using 3D data	10.1016/j.biosystemseng.2025.104143	Pig	2025
Characterization of social cohesion status of pre-weaning piglets based on lightweight pose estimation	10.1016/j.compag.2024.109716	Pig	2024
Detection and analysis of sow nursing behavior based on the number and location of piglets outside the suckling area using YOLOv5s	10.1016/j.compag.2025.110324	Pig	2025
MT-SRNet: A Transferable Multi-Task Super-Resolution Network for Pig Keypoint Detection, Segmentation, and Posture Estimation	10.1016/j.compag.2025.110533	Pig	2025
Impact of proximity definitions and sampling rates on social networks in pigs based on tracking using computer vision	10.1038/s41598-025-93830-8	Pig	2025
MACA-Net: Mamba-Driven Adaptive Cross-Layer Attention Network for Multi-Behavior Recognition in Group-Housed Pigs	10.3390/agriculture15090968	Pig	2025
Research on Video Behavior Detection and Analysis Model for Sow Estrus Cycle Based on Deep Learning	10.3390/agriculture15090975	Pig	2025
Leveraging Thermal Infrared Imaging for Pig Ear Detection Research: The TIRPigEar Dataset and Performances of Deep Learning Models	10.3390/ani15010041	Pig	2024
PigFRIS: A Three-Stage Pipeline for Fence Occlusion Segmentation, GAN-Based Pig Face Inpainting, and Efficient Pig Face Recognition	10.3390/ani15070978	Pig	2025
A new tool to improve the computation of animal kinetic activity indices in precision poultry farming	10.1016/j.aiia.2025.03.005	Poultry	2025
Classifying vocal responses of broilers to environmental stressors via artificial neural network	10.1016/j.animal.2024.101378	Poultry	2024
Monitoring night-time activity and perch occupation of laying hens using night-vision cameras for the early detection of poultry red mite: A proof of concept	10.1016/j.applanim.2025.106517	Poultry	2025
Automatic monitoring of activity intensity in a chicken flock using a computer vision-based background image subtraction technique: An experimental infection study with fowl adenovirus	10.1016/j.atech.2025.100821	Poultry	2025
Decoding vocal indicators of stress in laying hens: A CNN-MFCC deep learning framework	10.1016/j.atech.2025.101056	Poultry	2025
Pecking activity detection in group-housed turkeys using acoustic data and a deep learning technique	10.1016/j.biosystemseng.2020.03.015	Poultry	2020
Unrest index for estimating thermal comfort of poultry birds (Gallus gallus domesticus) using computer vision techniques	10.1016/j.biosystemseng.2021.03.018	Poultry	2021
Tag'n'Track: Tackling the validation challenge in animal behaviour studies through automated referencing with ArUco markers	10.1016/j.compag.2024.109812	Poultry	2024
Aggressive behavior recognition and welfare monitoring in yellow-feathered broilers using FCTR and wearable identity tags	10.1016/j.compag.2025.110284	Poultry	2025
PKL-Track: A Keypoint-Optimized approach for piglet tracking and activity measurement	10.1016/j.compag.2025.110578	Poultry	2025
Real-time tracker of chicken for poultry based on attention mechanism-enhanced YOLO-Chicken algorithm	10.1016/j.compag.2025.110640	Poultry	2025
ChickTrack – A quantitative tracking tool for measuring chicken activity	10.1016/j.measurement.2022.110819	Poultry	2022
Interindividual distances and orientations of laying hens under 8 stocking densities measured by integrative deep learning techniques	10.1016/j.psj.2023.103076	Poultry	2023
Research on machine vision online monitoring system for egg production and quality in cage environment.	10.1016/j.psj.2024.104552.	Poultry	2024
Effects of cage size on the natural behavior, serum parameters, production performance and hypothalamic mRNA expression profiles of laying hens	10.1016/j.psj.2024.104647	Poultry	2024
Goose multi-omics database: A comprehensive multi-omics database for goose genomics	10.1016/j.psj.2025.104842	Poultry	2025
Assessing the motor activity of chickens based on artificial intelligence technology	10.1051/bioconf/202414901017	Poultry	2024
YOLOv7 and DeepSORT for Intelligent Quail Behavioral Activities Monitoring	10.1109/hnicem57413.2022.10109608	Poultry	2022
Detecting Poultry Movement for Poultry Behavioral Analysis using the Multi-Object Tracking (MOT) Algorithm	10.1109/iccce50029.2021.9467144	Poultry	2021
Exploring Deep Learning for Detection of Poultry Activities-Towards an Autonomous Health and Welfare Monitoring in Poultry Farms	10.1109/imcom56909.2023.10035656	Poultry	2023
An End-to-End Model for Chicken Detection in a Cluttered Environment	10.1109/mvip62238.2024.10491186	Poultry	2024
Research on the application of image recognition technology in livestock and poultry behavior recognition	10.1117/12.3048224	Poultry	2024
Advanced Machine learning Techniques for Monitoring Poultry Movement Patterns	10.13031/aim.202400107	Poultry	2024
Lameness assessment with automatic monitoring of activity in commercial broiler flocks.	10.3382/ps/pex023.	Poultry	2017
Chicken Tracking and Individual Bird Activity Monitoring Using the BoT-SORT Algorithm	10.3390/agriengineering5040104	Poultry	2023
ChickenSense: A Low-Cost Deep Learning-Based Solution for Poultry Feed Consumption Monitoring Using Sound Technology	10.3390/agriengineering6030124	Poultry	2024
Automated Tracking Systems for the Assessment of Farmed Poultry	10.3390/ani12030232	Poultry	2022
Deep Learning Methods for Tracking the Locomotion of Individual Chickens	10.3390/ani14060911	Poultry	2024
Sequential Behavior of Broiler Chickens in Enriched Environments under Varying Thermal Conditions Using the Generalized Sequential Pattern Algorithm: A Proof of Concept	10.3390/ani14132010	Poultry	2024
Equivalence Between Optical Flow, the Unrest Index, and Walking Distance to Estimate the Welfare of Broiler Chickens	10.3390/ani15091311	Poultry	2025
Irregular Frame Rate Synchronization of Multi-camera Videos for Data-Driven Animal Behavior Detection	10.1007/978-3-031-56950-0_9	Sheep	2024
A Temporal Recognition Framework for Multi-sheep Behaviour Using ViTSORT and YOLOv8-MS	10.1007/978-981-97-8493-6_15	Sheep	2024
Identification and classification for sheep foraging behavior based on acoustic signal and deep learning	10.1016/j.compag.2021.106275	Sheep	2021
SHEEPFEARNET: Sheep fear test behaviors classification approach from video data based on optical flow and convolutional neural networks	10.1016/j.compag.2022.107540	Sheep	2022
A two-stage recognition method based on deep learning for sheep behavior	10.1016/j.compag.2023.108143	Sheep	2023
Behavior classification and spatiotemporal analysis of grazing sheep using deep learning	10.1016/j.compag.2024.108894	Sheep	2024
Improved composite deep learning and multi-scale signal features fusion enable intelligent and precise behaviors recognition of fattening Hu sheep	10.1016/j.compag.2024.109635	Sheep	2024
Sheep-YOLO: improved and lightweight YOLOv8n for precise and intelligent recognition of fattening lambs' behaviors and vitality statuses	10.1016/j.compag.2025.110413	Sheep	2025
The use of animal sensor data for predicting sheep metabolisable energy intake using machine learning	10.1016/j.inpa.2020.12.004	Sheep	2020
The groundbreaking impact of digitalization and artificial intelligence in sheep farming	10.1016/j.rvsc.2024.105197	Sheep	2024
Determination of ewe behaviour around lambing time and prediction of parturition 7 days prior to lambing by tri-axial accelerometer sensors in an extensive farming system	10.1071/an21460	Sheep	2022
Behaviour recognition of housed sheep based on spatio-temporal information	10.1080/09712119.2024.2350158	Sheep	2024
A General Video Surveillance Framework for Animal Behavior Analysis	10.1109/cmcsn.2016.55	Sheep	2016
AnimalFormer: Multimodal Vision Framework for Behavior-based Precision Livestock Farming	10.1109/cvprw63382.2024.00795	Sheep	2024
A framework for automatic analysis of sheep ruminating behavior based on keypoint detection	10.1109/m2vip62491.2024.10746109	Sheep	2024
Automated monitoring of foraging behaviour in free ranging sheep grazing a bio-diverse pasture using audio and video information	10.21307/ijssis-2019-069	Sheep	2019
Sheep Behavioral Analysis with Optical Flow	10.22456/2175-2745.143534	Sheep	2025
Development of mode parameters of ir irradiation of weaners according to analysis of animal behaviour using video surveillance system	10.29235/1817-7204-2018-56-3-335-345	Sheep	2018
SheepInst: A High-Performance Instance Segmentation of Sheep Images Based on Deep Learning	10.3390/ani13081338	Sheep	2023
A Sheep Behavior Recognition Approach Based on Improved FESS-YOLOv8n Neural Network	10.3390/ani15060893	Sheep	2025
YOLO-BCD: A Lightweight Multi-Module Fusion Network for Real-Time Sheep Pose Estimation	10.3390/s25092687	Sheep	2025
Aqua3DNet: Real-time 3D pose estimation of livestock in aquaculture by monocular machine vision	10.1016/j.aquaeng.2023.102367	Fish	2023
A spatio-temporal recurrent network for salmon feeding action recognition from underwater videos in aquaculture	10.1016/j.compag.2019.105087	Fish	2019
SDYOLO-Tracker: An efficient multi-fish hypoxic behavior recognition and tracking method	10.1016/j.compag.2025.110079	Fish	2025
Automatic behavior recognition of group-housed goats using deep learning	10.1016/j.compag.2020.105706	Goat	2020
Automatic tracking of the dairy goat in the surveillance video	10.1016/j.compag.2021.106254	Goat	2021
GRMPose: GCN-based real-time dairy goat pose estimation	10.1016/j.compag.2024.108662	Goat	2024
On-farm welfare monitoring system for goats based on Internet of Things and machine learning	10.1177/1550147720944030	Goat	2020
Assessing Goats' Fecal Avoidance Using Image Analysis-Based Monitoring	10.3389/fanim.2022.835516	Goat	2022
Research on Behavior Recognition and Online Monitoring System for Liaoning Cashmere Goats Based on Deep Learning	10.3390/ani14223197	Goat	2024
A Real-Time Lightweight Behavior Recognition Model for Multiple Dairy Goats	10.3390/ani14243667	Goat	2024
CabriTrack: Accelerometer data for automated behavioural monitoring of grazing Creole goats	10.1016/j.dib.2025.111431	Goat	2025
BiAF: research on dynamic goat herd detection and tracking based on machine vision	10.1038/s41598-025-89231-6	Goat	2025
Explainable classification of goat vocalizations using convolutional neural networks	10.1371/journal.pone.0318543	Goat	2025
Dessie: Disentanglement for Articulated 3D Horse Shape and Pose Estimation from Images	10.1007/978-981-96-0972-7_16	Horse	2024
Horse foraging behavior detection using sound recognition techniques and artificial intelligence	10.1016/j.compag.2021.106080	Horse	2021
Sleeping and Eating Behavior Recognition of Horses Based on an Improved SlowFast Network.	10.3390/s24237791.	Horse	2024
Detection of estrus through automated classification approaches using vocalization pattern in Murrah buffaloes	10.1109/aisp57993.2023.10134787	Buffalo	2023
Improved YOLOv11pose for Posture Estimation of Xinjiang Bactrian Camels	10.14569/ijacsa.2024.0151239	Camel	2024
Basic behavior recognition of yaks based on improved SlowFast network	10.1016/j.ecoinf.2023.102313	Yak	2023

## Sheet: Table S2
Table S2. List of articles on transcriptomics based livestock behavior analysis before final screening.
Title	DOI	Livestock Species	Year
Honey bee neurogenomic responses to affiliative and agonistic social interactions	10.1111/gbb.12509	Bee	2018
Single-cell dissection of aggression in honeybee colonies.	10.1038/s41559-023-02090-0	Bee	2023
Aggression is associated with aerobic glycolysis in the honey bee brain(1).	10.1111/gbb.12201	Bee	2015
Examining parent-of-origin effects on transcription and RNA methylation in mediating aggressive behavior in honey bees (Apis mellifera).	10.1186/s12864-023-09411-4	Bee	2023
The transcriptomic signature of low aggression in honey bees resembles a response to infection	10.1186/s12864-019-6417-3	Bee	2019
Behavioral, transcriptomic and epigenetic responses to social challenge in honey bees.	10.1111/gbb.12379	Bee	2017
Transcriptomic changes in the posterior pallium of male zebra finches associated with social niche conformance	10.1186/s12864-024-10573-y	Bird	2024
Prenatal testosterone triggers long-term behavioral changes in male zebra finches: unravelling the neurogenomic mechanisms	10.1186/s12864-021-07466-9	Bird	2021
Age Effects Aggressive Behavior: RNA-Seq Analysis in Cattle with Implications for StudyingNeoteny Under Domestication	10.1007/s10519-021-10097-1	Cattle	2021
Behavioral transcriptomic effects of triploidy and probiotic therapy (Bifidobacterium, Lactobacillus, and Lactococcus mixture) on juvenile Chinook salmon (Oncorhynchus tshawytscha).	10.1111/gbb.12898	Fish	2024
Transcriptome differences in frontal cortex between wild boar and domesticated pig	10.1111/asj.12999	Pig	2018
Omics Application in Animal Science-A Special Emphasis on Stress Response and Damaging Behaviour in Pigs.	10.3390/genes11080920	Pig	2020
Interacting impact of maternal inflammatory response and stress on the amygdala transcriptome of pigs	10.1093/g3journal/jkab113	Pig	2021
Enhancing aggression in Henan gamecocks via augmentation of serotonergic- dopaminergic signaling and attenuation of neuroimmune response.	10.1016/j.psj.2024.104055	Poultry	2024
Transcriptomic and metabolomic analysis based on different aggressive pecking phenotype in duck.	10.1038/s41598-024-73726-9	Poultry	2024
Investigating the correlation between phenotypes, adrenal transcriptome, and serum metabolism in laying ducks exhibiting varying behaviours under the same stressor.	10.1016/j.animal.2024.101343	Poultry	2024
Systematic Selection Signature Analysis of Chinese Gamecocks Based on Genomic and Transcriptomic Data	10.3390/ijms24065868	Poultry	2023
Goose multi-omics database: A comprehensive multi-omics database for goose genomics	10.1016/j.psj.2025.104842	Poultry	2025
